# Supplementary material for: Co-Exposure to Lunasin and Other Drugs as a Potential Chemopreventive Strategy Against Breast and Colon Cancers: A Review
Source: Int J Mol Sci. 2026 Jul 7;27(13):6079. doi: 10.3390/ijms27136079 (PMC13360953; doi:10.3390/ijms27136079)
Supplement: Supplementary file 1 [file ijms-27-06079-s001.zip]

Archive with 5 entries (4 files):
- Supplementary Material - Table S2.pdf
- Supplementary materials Table S1.pdf
- __MACOSX/
- __MACOSX/._Supplementary Material - Table 2.docx
- __MACOSX/._Supplementary materials Table 1.docx
